# Supplementary material for: Pan-genome landscape of the JAZ family in pepper (Capsicum annuum L.): core-variable architecture and hormone crosstalk in leaves
Source: Front Plant Sci. 2026 Apr 13;17:1798486. doi: 10.3389/fpls.2026.1798486 (PMC13111379; doi:10.3389/fpls.2026.1798486)
Supplement: Supplementary file 1 [file Table1.xlsx]

## Sheet: Table 1
Supplementary Table 1. Information of pepper genomes used in this study.
Species	Accession name	Geographical origin	Note
C. annuum	Qiemen	Shanghai, China	Zhang et al., Nature Plants, 2024
C. annuum	C5	China	Zhang et al., Nature Plants, 2024
C. annuum	Zunla-1	Guizhou, China	Zhang et al., Plant Communications, 2024
C. annuum	CA59	-	Liao et al., Nature Communications, 2022
C. annuum	Takanotsume	Japan	Shirasawa et al., DNA Research, 2022
C. annuum	CM334	Mexican	Kim, Seungill, et al., Genome Biology, 2017
C. annuum	Zhuangshugang	China	Liu et al., Nature Communications, 2023
C. annuum	G1-36576	-	Guo et al., Nature Communications, 2024
C. annuum var. glabriusculum	PM1533	America	Zhang et al., Nature Plants, 2024
C. annuum var. glabriusculum	Ac1979	Jamaica	Zhang et al., Nature Plants, 2024
C. chinense	PBC932	America	Zhang et al., Nature Plants, 2024
C. frutescens	CA254	Yunnan, China	Zhang et al., Nature Plants, 2024
C. chacoense	CA258	Argentina	Zhang et al., Nature Plants, 2024
C. eximium	CA259	Nicaragua	Zhang et al., Nature Plants, 2024
C. baccatum	CA272	Peru	Zhang et al., Nature Plants, 2024
C. baccatum	PI 632928	-	Liu et al., Nature Communications, 2023
C. pubescens	CA255	Peru	Zhang et al., Nature Plants, 2024
C. pubescens	Grif 1614	-	Liu et al., Nature Communications, 2023
C. rhomboideum	PI 645680	-	Guo et al., Nature Communications, 2024
C. rhomboideum	CA352	Peru	Zhang et al., Nature Plants, 2024

## Sheet: Table 2
Supplementary Table 2. Information of pepper JAZ genes identified and used in this study.
Gene name	Accession	Gene ID
Ac1979_JAZ1	Ac1979	Caga01g02049.v2.5
Ac1979_JAZ10	Ac1979	Caga08g01845.v2.5
Ac1979_JAZ11	Ac1979	Caga12g01100.v2.5
Ac1979_JAZ12	Ac1979	Caga12g02721.v2.5
Ac1979_JAZ2	Ac1979	Caga01g03755.v2.5
Ac1979_JAZ3	Ac1979	Caga09g00264.v2.5
Ac1979_JAZ4	Ac1979	Caga03g00121.v2.5
Ac1979_JAZ5	Ac1979	Caga03g00544.v2.5
Ac1979_JAZ7	Ac1979	Caga06g01256.v2.5
Ac1979_JAZ8	Ac1979	Caga07g01039.v2.5
Ac1979_JAZ9	Ac1979	Caga08g00253.v2.5
C5_JAZ1	C5	Cagh01g002092
C5_JAZ10	C5	Cagh08g001860
C5_JAZ11	C5	Cagh12g001111
C5_JAZ12	C5	Cagh12g002825
C5_JAZ2	C5	Cagh01g003811
C5_JAZ3	C5	Cagh09g000220
C5_JAZ4	C5	Cagh03g000125
C5_JAZ5	C5	Cagh03g000561
C5_JAZ7	C5	Cagh06g001272
C5_JAZ8	C5	Cagh07g001080
C5_JAZ9	C5	Cagh08g000251
CA254_JAZ1	CA254	Cfru01g01901.v2.5
CA254_JAZ10	CA254	Cfru08g02507.v2.5
CA254_JAZ11	CA254	Cfru12g01014.v2.5
CA254_JAZ12	CA254	Cfru12g02468.v2.5
CA254_JAZ2	CA254	Cfru01g03441.v2.5
CA254_JAZ3	CA254	Cfru09g00224.v2.5
CA254_JAZ4	CA254	Cfru03g00113.v2.5
CA254_JAZ5	CA254	Cfru03g00513.v2.5
CA254_JAZ7	CA254	Cfru06g01211.v2.5
CA254_JAZ9	CA254	Cfru08g01050.v2.5
CA255_JAZ1	CA255	Cpub01g03058.v2.5
CA255_JAZ10	CA255	Cpub08g02519.v2.5
CA255_JAZ11	CA255	Cpub12g01031.v2.5
CA255_JAZ12	CA255	Cpub12g02632.v2.5
CA255_JAZ2	CA255	Cpub01g03625.v2.5
CA255_JAZ3	CA255	Cpub03g03863.v2.5
CA255_JAZ4	CA255	Cpub03g00112.v2.5
CA255_JAZ5	CA255	Cpub03g00559.v2.5
CA255_JAZ7	CA255	Cpub06g01178.v2.5
CA255_JAZ8	CA255	Cpub07g00992.v2.5
CA255_JAZ9_1	CA255	Cpub08g00995.v2.5
CA255_JAZ9_2	CA255	Cpub08g00996.v2.5
CA258_JAZ1	CA258	Ccha01g02831.v2.5
CA258_JAZ10	CA258	Ccha12g02209.v2.5
CA258_JAZ11	CA258	Ccha12g00895.v2.5
CA258_JAZ12	CA258	Ccha08g02246.v2.5
CA258_JAZ2	CA258	Ccha01g03270.v2.5
CA258_JAZ3	CA258	Ccha03g03413.v2.5
CA258_JAZ4	CA258	Ccha03g00118.v2.5
CA258_JAZ5	CA258	Ccha03g00525.v2.5
CA258_JAZ7	CA258	Ccha06g01215.v2.5
CA258_JAZ8	CA258	Ccha07g00901.v2.5
CA258_JAZ9	CA258	Ccha08g00850.v2.5
CA259_JAZ1	CA259	Cexi01g02966.v2.5
CA259_JAZ10	CA259	Cexi08g02431.v2.5
CA259_JAZ11	CA259	Cexi12g01227.v2.5
CA259_JAZ12	CA259	Cexi12g02744.v2.5
CA259_JAZ2	CA259	Cexi01g03444.v2.5
CA259_JAZ3	CA259	Cexi03g03288.v2.5
CA259_JAZ4	CA259	Cexi05g00774.v2.5
CA259_JAZ5	CA259	Cexi05g01184.v2.5
CA259_JAZ6	CA259	Cexi06g00234.v2.5
CA259_JAZ7	CA259	Cexi06g01319.v2.5
CA259_JAZ8	CA259	Cexi07g01283.v2.5
CA259_JAZ9	CA259	Cexi08g01070.v2.5
CA272_JAZ1	CA272	Cbac01g02838.v2.5
CA272_JAZ10	CA272	Cbac08g02381.v2.5
CA272_JAZ11	CA272	Cbac12g01035.v2.5
CA272_JAZ12	CA272	Cbac12g02500.v2.5
CA272_JAZ2	CA272	Cbac01g03292.v2.5
CA272_JAZ3	CA272	Cbac03g03140.v2.5
CA272_JAZ4	CA272	Cbac05g00104.v2.5
CA272_JAZ5	CA272	Cbac05g00509.v2.5
CA272_JAZ6	CA272	Cbac06g00095.v2.5
CA272_JAZ7	CA272	Cbac06g01162.v2.5
CA272_JAZ8	CA272	Cbac07g01073.v2.5
CA272_JAZ9	CA272	Cbac08g01032.v2.5
CA352_JAZ1	CA352	Crho01g03152.v2.5
CA352_JAZ10	CA352	Crho01g00864.v2.5
CA352_JAZ11	CA352	Crho05g00768.v2.5
CA352_JAZ12	CA352	Crho12g00925.v2.5
CA352_JAZ2	CA352	Crho01g03603.v2.5
CA352_JAZ3	CA352	Crho03g03206.v2.5
CA352_JAZ4	CA352	Crho03g00093.v2.5
CA352_JAZ5	CA352	Crho03g00466.v2.5
CA352_JAZ7	CA352	Crho06g00996.v2.5
CA352_JAZ8	CA352	Crho07g00940.v2.5
CA352_JAZ9_1	CA352	Crho08g00725.v2.5
CA352_JAZ9_2	CA352	Crho08g00721.v2.5
CA352_JAZ9_3	CA352	Crho08g00728.v2.5
CA352_JAZ9_4	CA352	Crho08g00724.v2.5
CA352_JAZ9_5	CA352	Crho08g00722.v2.5
CA59_JAZ10	CA59	Capann_59V1aChr08g021040
CA59_JAZ11	CA59	Capann_59V1aChr12g012260
CA59_JAZ12	CA59	Capann_59V1aChr12g032750
CA59_JAZ2	CA59	Capann_59V1aChr01g043220
CA59_JAZ3	CA59	Capann_59V1aChr09g002310
CA59_JAZ4	CA59	Capann_59V1aChr03g001120
CA59_JAZ5	CA59	Capann_59V1aChr03g005210
CA59_JAZ7	CA59	Capann_59V1aChr06g012420
CA59_JAZ8	CA59	Capann_59V1aChr07g013770
CA59_JAZ9	CA59	Capann_59V1aChr08g002780
CM334_JAZ1	CM334	gene-T459_02309
CM334_JAZ10	CM334	gene-T459_35051
CM334_JAZ11	CM334	gene-T459_33584
CM334_JAZ2	CM334	gene-T459_03421
CM334_JAZ3	CM334	gene-T459_24394
CM334_JAZ4	CM334	gene-T459_08173
CM334_JAZ5	CM334	gene-T459_10702
CM334_JAZ6	CM334	gene-T459_18497
CM334_JAZ7	CM334	gene-T459_17571
CM334_JAZ8	CM334	gene-T459_19535
CM334_JAZ9	CM334	gene-T459_21344
G1-36576_JAZ10	G1-36576	CaT2T08g02211
G1-36576_JAZ11	G1-36576	CaT2T12g01241
G1-36576_JAZ12	G1-36576	CaT2T12g02721
G1-36576_JAZ2	G1-36576	CaT2T01g04766
G1-36576_JAZ3	G1-36576	CaT2T09g00227
G1-36576_JAZ4	G1-36576	CaT2T03g00092
G1-36576_JAZ5	G1-36576	CaT2T03g00484
G1-36576_JAZ7	G1-36576	CaT2T06g01373
G1-36576_JAZ8	G1-36576	CaT2T07g01510
Grif-1614_JAZ12	Grif-1614	Cpu12g25700
Grif-1614_JAZ2	Grif-1614	Cpu01g08870
Grif-1614_JAZ3	Grif-1614	Cpu01g04310
Grif-1614_JAZ4	Grif-1614	Cpu03g01050
Grif-1614_JAZ5	Grif-1614	Cpu03g05640
Grif-1614_JAZ7	Grif-1614	Cpu06g11900
Grif-1614_JAZ8	Grif-1614	Cpu07g10690
PBC932_JAZ1	PBC932	Cchi01g01860.v2.5
PBC932_JAZ10	PBC932	Cchi08g02445.v2.5
PBC932_JAZ11	PBC932	Cchi12g00954.v2.5
PBC932_JAZ12	PBC932	Cchi12g02426.v2.5
PBC932_JAZ2	PBC932	Cchi01g03430.v2.5
PBC932_JAZ3	PBC932	Cchi09g00228.v2.5
PBC932_JAZ4	PBC932	Cchi03g00109.v2.5
PBC932_JAZ5	PBC932	Cchi03g00518.v2.5
PBC932_JAZ7	PBC932	Cchi06g01205.v2.5
PBC932_JAZ8	PBC932	Cchi07g00955.v2.5
PBC932_JAZ9	PBC932	Cchi08g00987.v2.5
PI-632928_JAZ1	PI-632928	Cbp01g28380
PI-632928_JAZ11	PI-632928	Cbp12g10150
PI-632928_JAZ12	PI-632928	Cbp12g25230
PI-632928_JAZ2	PI-632928	Cbp01g33230
PI-632928_JAZ3	PI-632928	Cbp03g31230
PI-632928_JAZ4	PI-632928	Cbp05g00950
PI-632928_JAZ5	PI-632928	Cbp05g05010
PI-632928_JAZ6	PI-632928	Cbp06g01000
PI-632928_JAZ7	PI-632928	Cbp06g12000
PI-632928_JAZ8	PI-632928	Cbp07g08400
PI-632928_JAZ9	PI-632928	Cbp08g10610
PI-645680_JAZ10	PI-645680	CrT2T01G029380
PI-645680_JAZ11	PI-645680	CrT2T06G007570
PI-645680_JAZ12	PI-645680	CrT2T13G010280
PI-645680_JAZ2	PI-645680	CrT2T01G001530
PI-645680_JAZ3	PI-645680	CrT2T04G034700
PI-645680_JAZ4	PI-645680	CrT2T04G000860
PI-645680_JAZ5	PI-645680	CrT2T04G004460
PI-645680_JAZ7	PI-645680	CrT2T07G009920
PI-645680_JAZ8	PI-645680	CrT2T08G011170
PI-645680_JAZ9_1	PI-645680	CrT2T02G009560
PI-645680_JAZ9_2	PI-645680	CrT2T02G009540
PI-645680_JAZ9_3	PI-645680	CrT2T02G009460
PI-645680_JAZ9_4	PI-645680	CrT2T02G009530
PM1533_JAZ1	PM1533	Cagp01g02019.v2.5
PM1533_JAZ10	PM1533	Cagp08g01852.v2.5
PM1533_JAZ11	PM1533	Cagp12g01047.v2.5
PM1533_JAZ12	PM1533	Cagp12g02651.v2.5
PM1533_JAZ2	PM1533	Cagp01g03725.v2.5
PM1533_JAZ3	PM1533	Cagp09g00218.v2.5
PM1533_JAZ4	PM1533	Cagp03g00113.v2.5
PM1533_JAZ5	PM1533	Cagp03g00529.v2.5
PM1533_JAZ7	PM1533	Cagp06g01245.v2.5
PM1533_JAZ8	PM1533	Cagp07g01058.v2.5
PM1533_JAZ9	PM1533	Cagp08g00257.v2.5
Qiemen_JAZ1	Qiemen	Canb01g02067.v2.5
Qiemen_JAZ10	Qiemen	Canb08g01822.v2.5
Qiemen_JAZ11	Qiemen	Canb12g01107.v2.5
Qiemen_JAZ12	Qiemen	Canb12g02809.v2.5
Qiemen_JAZ2	Qiemen	Canb01g03748.v2.5
Qiemen_JAZ3	Qiemen	Canb09g00181.v2.5
Qiemen_JAZ4	Qiemen	Canb03g00124.v2.5
Qiemen_JAZ5	Qiemen	Canb03g00538.v2.5
Qiemen_JAZ7	Qiemen	Canb06g01276.v2.5
Qiemen_JAZ8	Qiemen	Canb07g01047.v2.5
Qiemen_JAZ9	Qiemen	Canb08g00268.v2.5
Takanotsume_JAZ1	Takanotsume	Can1.2ch01g04246
Takanotsume_JAZ11	Takanotsume	Can1.2ch12g05985
Takanotsume_JAZ12	Takanotsume	Can1.2ch12g00476
Takanotsume_JAZ2	Takanotsume	Can1.2ch01g09284
Takanotsume_JAZ3	Takanotsume	Can1.2ch09g06888
Takanotsume_JAZ4	Takanotsume	Can1.2ch03g10644
Takanotsume_JAZ5	Takanotsume	Can1.2ch03g10099
Takanotsume_JAZ7	Takanotsume	Can1.2ch06g06673
Takanotsume_JAZ9	Takanotsume	Can1.2ch08g00784
Zhangshugang_JAZ10	Zhangshugang	Caz08g16570
Zhangshugang_JAZ11	Zhangshugang	Caz12g09620
Zhangshugang_JAZ12	Zhangshugang	Caz12g25070
Zhangshugang_JAZ2	Zhangshugang	Caz01g34410
Zhangshugang_JAZ3	Zhangshugang	Caz09g02170
Zhangshugang_JAZ4	Zhangshugang	Caz03g00950
Zhangshugang_JAZ5	Zhangshugang	Caz03g04620
Zhangshugang_JAZ7	Zhangshugang	Caz06g11180
Zhangshugang_JAZ8	Zhangshugang	Caz07g10110
Zhangshugang_JAZ9	Zhangshugang	Caz08g02210
Zunla-1_JAZ1	Zunla-1	ZLC01G0021090
Zunla-1_JAZ10	Zunla-1	ZLC08G0018860
Zunla-1_JAZ11	Zunla-1	ZLC12G0010380
Zunla-1_JAZ12	Zunla-1	ZLC12G0027850
Zunla-1_JAZ2	Zunla-1	ZLC01G0038190
Zunla-1_JAZ3	Zunla-1	ZLC09G0002330
Zunla-1_JAZ4	Zunla-1	ZLC03G0001240
Zunla-1_JAZ5	Zunla-1	ZLC03G0005470
Zunla-1_JAZ7	Zunla-1	ZLC06G0012880
Zunla-1_JAZ8	Zunla-1	ZLC07G0011390
Zunla-1_JAZ9	Zunla-1	ZLC08G0002550
